# Supplementary material for: Omic Profiling of Extracellular Vesicles from Two Cord-Related Sources Reveals Divergent Effects on Melanogenesis
Source: Curr Issues Mol Biol. 2026 Apr 10;48(4):391. doi: 10.3390/cimb48040391 (PMC13115239; doi:10.3390/cimb48040391)
Supplement: Supplementary file 1 [file cimb-48-00391-s001.zip]

Archive with 1 entries (1 files):
- cimb-4193958-supplementary.pdf
